# Supplementary material for: Long-Term PET-Nanoplastic Exposure Alters DNA Damage Response Capacity in BEAS-2B Human Bronchial Epithelial Cells
Source: Int J Mol Sci. 2026 Jun 2;27(11):5031. doi: 10.3390/ijms27115031 (PMC13256201; doi:10.3390/ijms27115031)
Supplement: Supplementary file 1 [file ijms-27-05031-s001.zip]

Archive with 1 entries (1 files):
- ijms-4309626-supplementary.pdf
